# Supplementary material for: Aryl Hydrocarbon Receptor (AhR) Limits the Inflammatory Responses in Human Lung Adenocarcinoma A549 Cells via Interference with NF-κB Signaling
Source: Cells. 2022 Feb 17;11(4):707. doi: 10.3390/cells11040707 (PMC8870046; doi:10.3390/cells11040707)
Supplement: Supplementary file 1 [file cells-11-00707-s001.zip]

Archive with 1 entries (1 files):
- cells-1497800-supplementary.pdf
